# Supplementary material for: Threatened Birds in a Changing Mediterranean Wetland: Long-Term Trends and Climate-Driven Threats
Source: Life (Basel). 2025 May 31;15(6):892. doi: 10.3390/life15060892 (PMC12194160; doi:10.3390/life15060892)
Supplement: Supplementary file 1 [file life-15-00892-s001.zip]

Archive with 1 entries (1 files):
- life-3652327-supplementary.pdf
